# Supplementary material for: Microwave Absorption of α-Fe2O3@diatomite Composites
Source: Int J Mol Sci. 2022 Aug 19;23(16):9362. doi: 10.3390/ijms23169362 (PMC9409334; doi:10.3390/ijms23169362)
Supplement: Supplementary file 1 [file ijms-23-09362-s001.zip]

Archive with 1 entries (1 files):
- ijms-1821955-supplementary.pdf
